# Supplementary material for: Assessing Efficacy of Interleukin-1 Blockade in Patients with Alcoholic Hepatitis: A Comprehensive Systematic Review of Emerging Evidence
Source: Life (Basel). 2025 Jul 15;15(7):1106. doi: 10.3390/life15071106 (PMC12299571; doi:10.3390/life15071106)
Supplement: Supplementary file 1 [file life-15-01106-s001.zip]

Archive with 1 entries (1 files):
- life-3720574-supplementary.pdf
